# Supplementary material for: TssW-PpkA-Fha axis controls the positioning and initiation of the type VI secretion system in Acidovorax citrulli
Source: mBio. 2025 Sep 22;16(11):e01879-25. doi: 10.1128/mbio.01879-25 (PMC12607579; doi:10.1128/mbio.01879-25)
Supplement: Data S1 — Sequence file of TssM homologs for Fig. 1H. [file mbio.01879-25-s0001.txt]

>WP_011794614.1 type VI secretion system membrane subunit TssM [Paracidovorax citrulli]
MLRKIFSFFFNRFTLVLCGLVLLSLLVWFVGPLVYIKPYQPLESEAVRGWIIAALFGIWFLRLFIRWWRA
KEMNARLLGQLARIGASDASAPEAGPGKEEVAELEKRFKEAVDVLGKTRFGQTEQGWFGRLSRRYLYQLP
WYLIIGSPGSGKTTALVNSGLDFPLAAQFGKASIRGVGGTRNCDWWFTDQAVLLDTAGRYTTQESDEAQD
SAAWSGFLGLLRRFRGRQPINGVLVTLSVQELLSGGDAERERLARLIGLRLAELCEGLSIKFPVYVLVTK
TDLLAGFNEFFGNMTREERAQVWGFTNPYVEGQAQEDPGLQFRKEFDGLADQINRLLPQRLLAEPDLARR
GQIYGLPQQFVGLRDVVQQTLSTIFASSRFKEKPLFRGVYFTSGTQEGMPFDRVLSALSRRFSVAPPAHP
AGEGRAGKSYFIETLLKGVIFNEAGLTGRNAKKERQLRLLQAAGFFALAAGLAGATIAWTISHGNNQKYL
DEVAAKVPTLKQAVEESRDADPENMVALLPLLNHAEALAVSQRYTGDSPPLSWRYGLLQVPKVQTAADAT
YMRLLEDAWLPRLARHLRNSLQQASTANPEASYEALKVYLMLYDPERFNPRVVKAWMLNEWEATLPPALV
QSGMLDQLAHHLDRLMEDRALVSPIPIDQPLVDEVRQRLAQLSPAQRAYSRLKQLLTTGTALPPDFTLVR
AAGPEAPQVFTRRSGKPLTQGISGLFTYDGYYGVFSHELPKVTSLLAQEETWVLGKAQGQRSVANEVMTG
QLALEVKRLYLMEYAKVWEDFLADVRPVQVASLDQAGEQARLYSSANSSLEQFIRAVAKETTLGQKPGAG
GSSTSSWLGEKINRIKEEQEQLSRLTGKRVNIGGLAASTNLEADLVDFRFREYRRLATSNGSGPAPIAAS
LQVLNEAAAVISSARQQISAGGTVPPSLSPALERVRMEAKRVPPPLNTMYEDLASSTSAMVGRDVRATVG
SNLNATIGTFCRRAIGGRYPFTKGSASDVTSDDFASLFSPGGMMDEFFRNTLQPMVDISTTPWRFRQGVD
GTPVGGSAALASFQRAATIRDVYFRAGGKVPSIRMDIKPLEMDASISQMVLDIDGEVLRYQHGPQIPKSM
AWPGTRGTGQVRLQITGGGAENTGLVTEGPWAVHRFFDKAQILPGSTPERFVAAFDIGGRKLRFEVTTGS
VLNPFRLKAMEEFACPGNL
>AAF96034.1 IcmF-related protein [Vibrio cholerae O1 biovar El Tor str. N16961]
MWKFIVGIVRRLKPTVVAALPILLFTTFILLNVAIWWAGPWLEVAGYKPLESIMARVVASSLFTLGCLAV
WGIWQWRKLQAFKSEQKREEQLRQDPIKVYEQRQEVELNQVMLNMKQSLNKHNYLYALPWYLVLGLENAG
KTSLINRSGQNFVFSSVMRASGQKSENPYSFDWWIGDESVLIDPDGELLTQGNRSEENDGALERRLWLHF
VDWLDRTRSRRPLNGIVLALDVAHLATATASERKAYANLLRARLRELMETLSTRLPVYIALTKLDLLHGF
EPFFKHYTKSQREEVLGFTFSMDSVDNLDSWLEEFASEYTQFVSRVNGMLPHAVAAPMTLEERNAIYSFT
RQISGLKEILQQFFQEALASDQFSTSALVRGAYFTSVYQQGVPTNAFDDAASRRYGLSHAINTAQRAKNS
TVYFTQKLFTHIIYPEAGLASDNFRVAKNKRRLMGLSFVACSVATLLLAGTWHRNYLNNVQHADTVLTKV
NQYKEQFPTSRSLASQREVLDPLNKIREATLEFGFFRDKPQYISDFGLYQGHTIGPKVEETYLNLLETRF
LPLLMADTIVALNQAETDEEKLAVLRVYRMLVDKSGRYQDYVMDYFAKYWQKSFSGQRQIQEELLGHLDY
AMRHTDLTAERLNGDKGAEQVMRPYDKVIARAQVELGSMPNDQRVYRNLKLSAQTVLGPSVNLRSLIGPV
FDVVFEERVLNSSSLFIPQMLTKRGFDDYFMPQSESVSELALIDSWVLGQSKTAQFSEADKQALREKIRD
LYVADYTNTWRAALNEIDVKYFNDINDAVMVLENITSNLEPMQRLLRTLDDNTQLYSALPKDESALKELL
KSPKYKVASMIETPFADLNGMLKPVGSKPAYMTEVLASVDELKSYLKSIQDAPDVGMAALDATKARVKLV
NADPIYTLKRISSGLPKPLDSMMAKLADESWYVVKQEAIKHLEVRWTEDVYKTFQSKLAGRYPFNPASNK
DVALADFEAFFAPNGTLDNFYNQQLKMFIDENISVASDDSAQSIIRKEVLDQIKQAQKIREAFFNRKGIL
DVSFSVEPLSLSNNKRRSVLNVDGQFLAYSHGPRENVELIWPNTLRDSAVSKVTLIPTQTNMSPRSLQIQ
GPWAFFRLLDQGDVVSASQTSVDFKFIVDGGEMIYRINAEADANPFTERLFKSFKLSKTLY
>ABI99700.1 conserved hypothetical protein [Escherichia coli APEC O1]
MFKFPTSRLFSTLKSALRPAMPRFKVSATWLLTLAWIFLLVWIWWQGPKWTLYEQHWLAPLANRWLATAV
WGLIALVWLTWRVMKRLQKLEKQQKQQREEEKDPLTVELHRQQQYLDHWLLRLRRHLDNRRYLWQLPWYM
VIGPAGSGKSTLLREGFPSDIVYTPESIRGVEYHPLITPRVGNQAVIFDVDGVLTTPGGDDLLRRRLREH
WLGWLMQTRARQPLNGLILTLDLPDLLTADKSRRETLVQNLRQQLQEIRQSLHCRLPVYVVLTRLDLLNG
FAALFHSLDKKDRDAILGVTFTRRAHESDGWRSELGAFWQTWVQQVNLALSDLVLAQTGAAPRSAVFSFS
RQMQGTGEIVTALLAALLDGENMDVMLRGVWLTSSLQRGQVDDIFTQSAARQYGLGNSSLATWPLVETTP
YFTRRLFPEVLLAEPNLAGENSVWLNSSRRRLTAFSTCGAALAALMVGSWHHYYNQNWQSGVNVLAQAKA
FMDVPPPQGTDEFGNLQLPLLNPVRDATLAYGDYRDHGFLADMGLYQGARVGPYVEQTYIQLLEQRYLPS
LMNGLIRDLNIAPPESEEKLAVLRVVRMMEDKSGRNNEAVKQYMARRWSNEFHGQRDIQAQLMVHLDYAL
EHTDWHAQRQSSDSDAVSRWTPYDKPIINAQQELSKLPIYQRVYQTLRTKALSVLPADLNLRDQVGPTFD
NVFVAGNDEKLVIPQFLTRYGLQSYFVKQREGLVELTALDSWVLNLTQSVAYSEADREEIQRHITEQYIS
DYTATWRAGMDNLNVRDYEAMSALTDALEQIISGDQPFQRALTALRDNTHALTLSGKLDDKAREAAINEM
DYRLLSRLGHEFAPENSALEEQKDKASTLQAVYQQLTELHRYLLAIQNSPVPGKSALKAVQLRLDQNSSD
PIFATRQMAKTLPAPLNRWVGKLADQAWHVVMVEAVRYMEVDWRDNVVKPFNEQLADNYPFNPRATQDAS
LDSFERFFKPDGILDNFYKNNLRLFLENDLTFGDDGRVLIREDIRQQLDTVQKIRDIFFSQQNGLGAQFA
VETVSLSGNKRRSVLNLDGQLVDYSQGRNYTAHLVWPNNMREGNESKLTLIGTSGRAPRSIAFSGPWAQF
RLFGAGQLTNVTSDTFNVRFNVDGGAMVYQVHVDTEDNPFTGGLFSLFRLPDTLY
>ABJ02252.1 conserved hypothetical protein [Escherichia coli APEC O1]
MHTQRYGFWGYLILIIGLAGICALLIIINQDVLIKSGVSARLIWGIWAGLFSLFLLGVVCSPFWWIRKQR
KAQFIYRPKNSAENDQPVSSPSEDILTDLSSNIRLRYGPFWRRKVRLLLVTGEPEEAEAIAPGLTGQHWL
EGDHTVLIYGGRPTAEPDVTLLTALKKLRRSRPLDGIIWPLTEEQSRQTAQLDKGWRELINGGKRLGFQA
PLYLWQVCDDGDYQTGRPLQSVGCLLPERCTPEQLAVMLEAQTLPLTEQGMSQLLADNRHDFLLRLAHTL
AERGIAHWQSVLKPLLAGGAFSSLRLRGLMFSPPLAAVPEAAPHAWLPSPVWAGVTGDNARGRTVGFPWL
RTALMSAVCVLVIWGAGMTTSFFANRALVQETGIQTARALDTRLPLAEQLVALHTLQGELERLQYRIREG
APWYQRFGLERNQQLLAAAFPGYAQAANRLVRDVAVDHLQQQLNAFVALPPNSPQRTATGEQRYKQLKAL
LMTSRPEKADAAFFSTTLMADGLRYENIPEGVRQSVLPSLLTFWTANLPEHPQWKTSPPPELTGAVRKIL
LRQIGVRNAENTLYQNVLQQVSRNYADMTLADMTGDTLTESLFSTEQTVPGMFTRQAWEGQVREAIEQVV
TARREEIDWVLSDRQQDTSADISPDTLRNRLTSRYFTDFAGSWLAFLNSIRWKKEDSLSGILDQLTLMAD
ARQSPLIALTDTLAWQAAAGRENRGLSDSLAKSAQELFNGKEKTPQQSREGNEPVGPLDKTFAPLLRLLG
DKAGGGGGDTQLSLQTYLTRVTRVRLKLQQVTNAPDPQEMTQQLAQTVLQGKTVDLTDTRDYGRLIAASL
GEEWSGFGQALFVRPVEQSWRQVLTPAADSLNRQWQRAIVSHWNQDFAGRYPFKASQNDASLPLLAQYLR
DDGRINQFIAANLSGVLKREGRYWVADAMNTQGLTVNPDFIRALNRLRDVADTAFASGDAGIHFELRAKP
ARDVMKTHLVIDGQELEYFNQKERWQRFNWPDEQWQPGASLSWTSTQAMERILADYRGSWSLIRLLEQAQ
VTPVDSSTFKVVWKAQDGLPLNYLLRVEQGKGPLALLELKNFRLPGQVFLTGRSAYYREGDR
>AAG03467.1 IcmF1 [Pseudomonas aeruginosa PAO1]
MQSLAEVSAPDAASVATAEELATLKQRMDEALALLKRAKLGGSERRNLYELPWYVIIGPPGSGKTTALMN
SGLDFPLAAQMGAGAIRGVGGTRNCDWWFTDEAVLLDTAGRYTTQDSHAQVDKAAWLGFLDLLKTQRKRR
PIDGAFIAISLSDLLLGSDAERAAHAQAIRARIQELYQQLGVRFPIYVMLTKFDLVPGFMEFFDSLNREE
RAQVWGMTFALDDGKSAEGPLAVFDSEFALLEQRLTARLVERLQQERDPARRDLVYGFPQQFAALRECLG
EFLNGVFKPNPYEERPLLRGLYFTSGTQEGSPIDRLIGSMAQSMNLDRQHLARQTGTGRSYFIERLFREV
AFGERGLVGTNPKVERRRKWLTIGALSATALVVLAVTAVWIASYRANQSYIAAVDQRVDPLARGIESLSP
AQRDVLAVLPQLNAVQNLAGDAPSWAEGYGLYQGDMLGEESASVYRKLLIAVFAPRLVTRIEEQLRSGGS
SDFLYEGLKAYLMLGSPDHYDADFIKAWISLDWERNLPRDLSPEQRQALHAHLDALLERRPPSARLDQDL
VEDLRRQLQQLPVAQRVYDRVKRQRLPKDVPDFRISDAAGRDAPLVFARKSGKPLTDPLSGFFTYRGYRE
VFLTASLSQAGTIAEEQWVLGRDLNDAGDAANLALDVRRLYFQDYLRQWDDLLADLTVVPITNVTQAADV
LRILSGPTSPFRKLLEAVARETDLQKGDRLVAAQVKKAADGTVDKLKQRLGSLVGQEEEGAREQPRQVDS
DPISAHFAELNSLVSKGEGGNEPAPIDSLLEDMNALYVQVSAMAGASGDSLLGDAKNQVAAAASRVALSA
ERQPPVVQGLVKNVVNSTTSSMMGSVRNQLNAAWISDVVSVYRQSLAGRYPIAAGSSRDATLEDFGHFFG
AGGVMDSYFRQYLQPYVDTSASTWRWQPGAAQKLGINPGVLHTFQRAAAIRDAFFRSGGMQPTVRFELKP
VTMDAAISQFILDLDGQQLTYDHGPSRPVAMQWPSANGLGVVRLTVTPPPSSGRSGLTLEGPWAWFRLLD
QSDLERGNSPDRFTLRLRIDGSSIACELRASSAFNPFKSRVVSGFSLPERL
>AAG05058.1 hypothetical protein PA1669 [Pseudomonas aeruginosa PAO1]
MKNFFKKVGAFLRKTWVWTLLLVLLAALLVWFVGPLLAVADYKFWESPTSRLLSISLMFLVWGLAMVFVS
WRAGVRRKAVEDSDEGQERLRRDGLIEDEQKELRSRFKDALRTLKTSSLYRGRSERWRNELPWYLLIGPQ
GSGKTSLLDFSGLEFPINRIDRKLTRDTAGTRYCDWYFADHGVLIDTAGRYLTQADGEVDGGAWATLLGL
LRKRRRARPLNGVMVSIPVETLLSDDEMALDTLARQVRARLQEIQQTLHLDLPVYLVLSKADQLLGFDEF
FDQLSREESDQVLGTSFGKEQNGTDVTVLRQAFEDLLRRLNSQVIMRIHQERDTLRRGRILDFPHQLGQI
GERLCLFVELAFTGNRYQRASRLRGFYLTSAPHLAQQLDEDTAGIGANLGIASGLLPTLRNGRSRFIHHL
LSQVIFPEANLAGLDRRERTRIHWGQRALYVGSLALLLLFGLLWAGGFSANHERLERLRELAQQWTQQRQ
ALGERDDAMAALKTLDSSYAATTVFPPKGEVSLHERAGLYQGNEVNPPLAAAYRRELETQLLPRVARMLE
AQIRGNMQNRERLLNSLRAYLMLNLRERRENGWLKDWVATDWSQRYAGNGTVQNGLNTHFARLLEQPFSY
PLNETLVAQARQVLRSESLANVVYRVLREQARSLPEYRFGQHLGPQAGLFVGTDYVIPGFYTQQGYQQYF
VVQGASLVNDILRDNWVLGEGSGISDMDLRRLMVELEQLYFRDYANFWSEAVGRLGLLPFNDAGEGADQV
SGLLAANSPILQLLLEVRENTRFPVLAESAEALAEASDKAAEKGGKLGKAAAAAAGKARDALAKNLPDTA
KKSLQRRFEPLHRLLDDNNGPAADLTPLLQALNELQLQLAGLARASQPEQAAFDMAKSRMGGQRDALSNL
RNASARLPRPLGGWFSVLAEDAWRLVLGDAYLYLNQRYQSELYGFYSKAINKRYPFNAHSASDVAVSDFR
EFFKAQGVAERFFETYMRPFVSGDPGSYRLRSVDGYSLPMSKVYLDQMGTAQLIRQSFFAENPAEPQVRF
RLEPYTLDPGVSRAEFRFDGQSMEYRHGPIVPMSFKWPSDADGGRTSLVLEKMAGRPVGIERNTGPWSLF
RLFDLMQTEYLSGRDVMVLKADLGGLRANYLLLAQRTPNPFDLAVLRSFRMPVQL
>AAG05749.1 hypothetical protein PA2361 [Pseudomonas aeruginosa PAO1]
MSGATLFMLVLLLVLLALLLGALGWWWRTRGGTEIRSFYAAVRQMEREQGWQGRYEAPWLLMLGNETEGE
QLCSTWRLLPVARPAWFGRWWSDGEGAILLVPESVFLPDEGLRRQSGAWLRLLRLFLRLRGRRALDGVVW
NIPLARLQDGEQAANLGLAARRRYVELTQRLGLSLPVYVVITGMEDLPGFQELLAALPEEARERALGWSS
PFAAEAAWQSRWCEQALEEITATLTESIVELGTLRGQVDNELYCLPPRLESLRGSLQALLEPVFQGNARG
EAPRFRGLYLSGSEAAGAAADEVLPAVDAPRRRSSFASQLWARRILAEEGLAQAVPRILQLRQRWQRGIG
LAALCLCLLWGGLMTWVWRDALRDAGELSQLLHGASERYQPLDDDTRRAAQVRQNVQAWWQLVSQAPRWR
FTSLAFPSSWFSSLDARIDNAYRRVSERLLVRPLRSLLEGEASDLRAIRSDGQPGLKEGDDPSQWKDYLA
AKDLVARATTLERHNRLFAQAIDNRRTPLDDLLQLSNDALGSSYNAGSLARLAYYNRTLFAERPADLAAL
DLGRVAATAADNFHDLMARWLNAYFLTDSLERTGNALTQELAQLGQERDATAAQLLGIGELINHLQQQVN
RINLIWGNGVGQDLVPGYQNLLKSAQQSSLLGNRVEELQNLTVQLQQQFRSEWIAPPEAAGDGLLVKQGA
TLKLADDLLGLKRAIDDLKTKDFVSVALADKTLADHSLLSIDDIGVTQALSFFNDFTGYYESTLPSLNPR
YRYSVLHAAASAATEAMWQSLGPRSRSLASRNASRFDVQVKQVQVLQAALLELQDLQAGARLLLSLNALA
VADIGQALRDIDEQAVLREPVDFSRWSGAPNFGLQMFRAQDSAELKQSLNSQFNAMAAVAERHAPALEWL
QAQQSSLATADYNAFVRFSALNAELQKFKADNPASTAAQLAKLVGNDFNQMDIGSCADILNGVLLPSSRS
DLATRLVDLRQGALGRCQSLQQQQAAQAWKDLADYFNQYLAGRFPFAYSLEAADAEPGRVRHLLQLMETR
LPQVREGLAQVRSPDLPAAEDFVRRLEQAQRWLGPLFERDKSGLLGVALDIDWRSDRSLERGADQVIAWS
LYSGDQESRFPGAQDKGLTWNVGDPLKIMLRWAKNGSQRPADDPRQASLAVADLEAGWSYQGSWALLRMM
RAHFSRQRPPNVDYTEFPLVLQLPVYAPYSPENEARMFLRLSLMSLGGKTPLSIQPLPVRAPQSPFATLL
PATVASTGGTP
>BAC59671.1 putative IcmF-related protein [Vibrio parahaemolyticus RIMD 2210633]
MFKQKILRNPVVVSTIVALVLAAIFAAVYLFILEDADKLYLWVGLGVITGFYFTFQLSLWLKKKNSSKVQ
RLETEEEALSMVIRPLLSNAGKKPIYLMVGNKGAGRRQFLFNSSAIKPMDRSRTAKNDFFEWYESDGAVY
VKPDQRLIFQEVSSSDASLWNTFIDEVIRHRPRKPFSGCLFFVDFEFMIVSEPEQKDYIMTALLQRLNSI
TEKTSSALPVYLMMTKLDKLDGFKEYVHSSSLKTRIEFLSIPLKEAKGVLTEYYLDSFHNLVKVLESNAL
DASANSTDINEKQAILAFPKQFELCQREISYVLERLCDTNNGVYSLDIREIFFCSSLQGGRKYNLLAKSC
SNYFNLPIIASEHTQLTETPYFSRFLLDSQILPESDFAGENKTYLRMIQRQSHLAMLASVVLLAGGTYFF
VTTLDSNLRVINQLLNIDEKVQTEQEASFNQLLQSATRAIQPSYNAWLEGSRALDEEVIPLNISRLNEST
KLAYEALIKEVAQQLMPVIEQGYRFELTHNQHDVTATLPLLKGYLMLKDPTKRDIQFLRRQTLQTLTDLS
DKPDVVNQAMRYLDAYFRTQFSPVDINMDVVRATRRSLLANSNVDLVYAGILNQADTIDLGTLDLQRAVG
FEFNNVFNEPLDDNRLVIDKIYTSTGFSTFYRPRVDLMSKQVISDNWVLGLSSYVIPTKEEQESFKNQVR
KKYTDDYINYWRNALSELKIQSYSNVGDLTNAIDLISGPSSPMTTVLKQVYANTQFSPVGEKNVLISKVD
PKLAEVANSASEEVEEVVQPDYLLMKRVEQAFHLLNQLQVSETPNSPTPWDETIAALSRVRTYMKDIADA
PDPQMAALAAAQHRMSSSEADPLIKLKQIAQKSPEPVRSWLLDVVKQSWSVMITESAKGIQTQWYSEIYT
KFKEIGLDKYPFDLTATEEISIEDFELLFASGGLLDTFIQKNFAPFYDTNLWVPKQVDGETMPLSSALLV
QLRNYNVIRDTLINKSTNRVYIPFSAKVLDLDSSAIRASLKISDTDINYYHGPSRIREMEWPPQNGDFNI
SITIQDVTDEGKQHVLNKSGQWAIYRLLGDSTLTNTHNGSFVSDIKVSGRDLSLRITPLTQKNPFTLAEL
YNFTLPESI
>BAC62382.1 hypothetical protein [Vibrio parahaemolyticus RIMD 2210633]
MSIKEIGRVFTQRWFLGLVGVAACSIFIWVVGPLITVAGYEPLKSDFQRLVTILVIVFAWALINLTKQHK
QKVREDESIQTLLEVDSQSDKEAASEIDVMRDRIEQAIKVVTKTHKGKRSLYDLPWYVLIGPPGTGKTTV
LKQSGLEFPLTESLGADSIAGVGGTRHCDWWFANKAVLIDTAGRYTTQDSQEKVDSKAWHGFLGLLKKYR
TQRPINGAIVTVSLASVMSQTRTERSLHARSIKSRLQELKNQLGMQFPIYVLLTKMDLVAGFNEFFADLS
KEEREELFGFMFPREVDDERGVISLFNKEFHGMLERLDAHMLRILETEDDLEKRTLIFEFPKQLRVLQAN
LDEFLSEIFAQNTFEEPALIRGVFLLSSVQEGIPVDRLMSESTNGLGLGRLPLATNVNSSHSYFVKNLFE
RVIFKEQLLGTVNRHYQKQSGWMRTGIYVGCVGVLVGASALWFLSYQWNSKLIVDTNSQVNHIEAMIGAE
SLDFESDVISAVDTLDKIMMLPLGKNSKYGHSDAVKKFGLYQGDKVSQAANNAYSDALSQHFATLLSESL
VSEMEANKQHREYLYETLKTYLMLFNPEKYQQEEVIAWFNFYFERQYPGELNKELRERLLVHTKNLLEND
EKGFSMDATAISAAREVLTQMSLPERAYQRMKMQFAKSHVPSFRLTDVLGPKGLEQFERASGKPLSQGIS
GFYTYNGFHSIFQIQINRTVKGLMEENWVYGDDLKAHEIDHDSAIQGVQARYYQDYVNEWKTLIEDIQLK
QAPSLALATEQSRVLSGVERPIESLLRAIQKEVGLSKVTLSENQKAATEVAGKVAKVKFSNTADKLDMYL
PEENGFNVALPGKEVESHFTEILRLSEQDFDDIQQAMVNLRSYLSDLSSSGNNQKIAYKSILDGTVTQDV
AASFARAKDLLPKPFNQWLGELSQESVKFAESGSKDHLNQLWMTNVVRPYQRTIAGRYPFEPNATKEVRL
KDFQRFFGYGGTLDSFFQEYLEPFVDTSKSRWRLEKEIGVRPETLAVFQRAKRIRQSFFESDNSLRVEFG
MKPVYLDQHITRFVLELGDQDLVYKHGPARSKELRWPSGQDQTRIVFTPPESKREIAHTYEGEWGIFKLL
DQSLKARPESRNDNIVMIDLKGNKVQLELIPSSAINPFWSNEMERFRCPQTL
>CAE12654.1 pmt1 [Photorhabdus laumondii subsp. laumondii TTO1]
MNWLSLLLNNIKKPARPRLPPLKATASLILALLPCLALIWLWWWGPGWQFKQTHPLDTLSARWLATVIIL
LLALSFIGIKIWRRLRQLEKLKLEGELNTVDPVRADITRQDRYLHHWKAQLQRHLGTRDYLYQRPWYLVM
GNTGSGKTALIQAGCRLTDIAAPDTLSGEEALPLHLRCWLGEKAVIIDPDGFLIDQISPPDTGKPQLPAR
LWQALLVWLTENRQRQPLNGIILTVDIHRLLTDNKAQRERVIAALHLRLQDLRLTLHHPLPFYLVLTKLD
RLHGFSAAFQSLDSAQRAQILGVTFSLNARDEQSWRTELAQFWHQWMQQLNAAMPDMMLNKVDISQRSPL
FSFTRQIQGLHSYLVPLLEGLLDNSGPAQPGLRGVYLTSSQQIGQMDDLFTQSAAVQYHLGPQAFPTWPV
ADTVPYFTHALFEAVLLAEPNLAAENRRWLSRHRHTLLTFSAVGAAVVLALWSGWHYYYQQNYRAGDEVL
AQANIFLSVPPPTGEDRLGNLQLPLLNPLREATLAYGDYHQKGLLADMGLYQGAAVGPYVENTYLQLLSQ
RFLPALMNGLLDDLNRAPKGSEEKLAVLRIMRMLEDGSGRHKSLVEHYLQARWSQAFNGQRPLQAQLLTH
LDYALDHTDWRAAREAGDQAAISRFAPYQLPLINAEKELSQLSIYQRVYQNLRIKAQDSLPPPLNLRDQI
GPGFDRLFMANNDKQLIIPQFLTINGLNNYFVKQDDQLIDLTVMDSWVLNLSHNVQYSDTDRQEIQRQIT
EQYLGDYTATWRAAMNNLDIRDFTDIPQALSALEQVISGEQPISRALQILSDNTRLPEINETLPAKARQP
LRDTPDYRLRVRIHREFAPETAVLEESGDKNSTLQGVYQQLAALHRYLLGIQNAPVPGKAALNAVQQRLE
QHNDDPIFDVQQRAKTLPAPLNRWVGALAEQAWRVVMREAIRSLEIEWHDTVVRQYQTYLAGRYPFNPDA
TEEVPLSEFGRFFRPGGTLDAFYQQNLKPFVENNLTHRADGQQLIRPDVLEQLKRADRIRDTFFSPQNGL
GVQYAIEPLSLTGNKRRSLLNLDGQLLDYAHGRSSIVHLIWPNAMRAGVESQLTLIPDAGGKSPRAIRFT
GPWAQLRLINSGKLTNVRQDSFDVRFTVDGGDMTYRLYVDESDNPFAGGLFSQFRLPDTLY
>AAL19242.1 putative inner membrane protein [Salmonella enterica subsp. enterica serovar Typhimurium str. LT2]
MQKFLSLLFSRRALAVVGVLVLALLVWFVGPLVSFDTLRPLASVGSRVVTIALLLMLLVLWLVNWSMSII
GISVLCLAIGFVTPLLALGDVHPFAPLWVRLTLIGFILLMYALYGLYRLWRALRMDEQLLRRFLHPRGEE
VPVAGEIKADLRTVNHIVTQAIRQLRQLRVDMPGWRKIFEGKRFLYELPWFMVVGSPGDGKTTALLNTGL
QFPLAEQMEQTSRILTVPGGGTLHCDWWFTNEAVLIDTAGRYARHDDGGEASAAQRNAGEWQGFLGLLRK
HRPGAPLNGVILTLNVADLTAQSPAERLAACAALRARLAELRETLGIRFPVYLVVTKMDLLPGFSEYFRT
LTSHLRAQIWGFTLPYSRRRKAGDPQALHAACAQELARLTLRLDQGLDTRLQEEYDLKSRQRLYTFPREF
AALGEPLLEAIEQIFLDSKFDATQLNNTLRGVFFTSAAQAQADAVADQLSIWQRFVRAIKTARGESSASL
PHALPDGNRSYFLHDLLTQFIFREAHLVEPNLQWAWRYRLLRLGGHLLVLVLAFLLWQGMQTSQQTNGDY
LNEISARATRLDGDVKAYTGKPAMAPVPALLDSARELSAWPELDPDAPPLAWRYGLYSVPPVTDSVASLY
NRLLDQLLLPPLVKRMEYVLADAIARQDSKAAYDALRIYLLLNLDKDHEDKYNAAEIQSWVINDLGNSDS
VAGFGGRAAVLTHIEALFDGSRVVHSPYEKDEALIRQARAFLDGHTSTERIYARALAAMESEAPQEFTLV
RAVGADAGTVFVRSNGAPLDRGVPGIFTREGYRELFDKRLPEFVAAATANDGWVMGRESTPKKLTDSLRS
QIPGQEQSVAREVRRLYLTEYARRWQDFLDSIHSINSAGEEGSSGLAYDLQVLRTLASPDSPLMRLGKAV
VEQTTLVPPPDPQARQKQLAQRASGNAGKVVQTAKLFQDIHPEERLEKTLVDDRFAALREVIAGRTDGGQ
SGGGTMQIASLLTMLNEYYTQLTIADSALAAGTLPARITAADKLQLEAAKLPAPLKNILLDLTKQGTRKI
NAGTGDVLNTQMEAMMGDDCRDAIDGRYPFADSPQEVSAEDFNRIFASGGVLDAFWSKQLAPLADTASDP
WRYKPTEGNMTLQGPDLTPFQQAKQIRSVFFNSEGGKKFSWSMQISVVDMDPAIMELVIDIDGQVLRYAH
GPDRPLKVTWPGPRNGSMAEITASPRIRQDTSTLLTGGPWALFHLLDAGMVQETAVRGRQLVEYDFDGRR
VVLEITAGRDFNPVSRELLQNFSCPARAL
>ABC34451.1 lipoprotein, putative [Burkholderia thailandensis E264]
MSYLKRFFRFVFSWQMLACIAVLLVSVAVWFVGPLLAFDELRPLAGVVVRVAVIVLLVALLAFWLMRWPL
SPVGVAALCLLIWHAGPLFAFGDHRPFGPAWVRVLIVAVILFCYAVYGLYRLWQAVRTNDALLRRILDPS
AGKPDAAARADIRAVNVAVSKAIGQLKRLRGGAFGWRRLLESGRYLYELPWYMMVGAPGAGKTAAIARSG
LKFPLADQMEASTERARGGTINCDWWFANEAVLIDTAGRYARHEVPGDEEATLANEAEWKGFLGLLRKHR
PRAPVNGVVLSVSVEDLVGRTPAERTAHAAALRARLGELHQELGIHFPVYVIVTKLDLLPGFPEYFQSLT
AEGRTQIWGFTLPYDAENRKSAVGALREHCADELKRLEMRIDAGLNNRLLEEYENDRRKRLYALPQEFRS
LSEALTDMLGLVFLDSRYDDAQLQNTLRGVYFTSAEQTDQVMAADRETILQRLKRQLGRMLGGDAGAQTR
GNGAMSGSRGYFLRDVFQHVIVPEAHLVRPNVMWEVRFRLMRWAGHLLAVALLVWLASSLTVSFDSNRGY
LDAISDKTTALAARVNAYNKAPKPAGVAGVLDGSRDLPQYGNLDLEAPGASFRYGLYVAPGIVDASDATY
RNLLRRSLLPQIVRRVENALSAQIDAKNADEVYRTLTIYLMLYDAARHDAKAVKDWVMRDWERSDSAAEM
GGRNRMARHLDALFVDGQPFEPSGRQNAALVQRARLFLNANPAPRRLYERAMAAIEKEAPENFTLARAVG
LQGAGIFRLVDGSRFQRGVPGLYTYEGYHQVFSARLPEFLARAQSDDAWVMGSADSAARWGDAIRNTKIV
AGRSALADDIRRQYLTDYGNYWQQYLADIRPVSSGENGGSGTLAFDLATLRALAAPDSPLVRLARAVVRE
TSLSVVDAREDASLTDTALSAVGRRSGTAKEVADGAQKLAARRPEQRLEKELVDNRFAALREVVTGQADT
GSGPAMTDMPISSGGKALQLDAILTLINEQYTRLVVADNALSSHSMPPALDIGTTLQMEAEKLPAPLRAV
LGGIATQAADKVGREVGSLLAMQVDSSVGKACRAAVDGKYPFARSSQEVDIEDFNRLFAAGGLFDEFFQK
ALAAHVDTNSKPWRYKALNPGMPPIRGPSLEPFERAAAIREVFFREPGAKRMAWKMDAKVASIDPEITEF
IVDVDGQSQRYVHGPVLPFSVNWPGPRGGAIAEITAKPRIRPDTSTITTTGPWALFRLIERGRLTGTTSA
SRLMLDFDFDGRRAALELRTNGQANPLTSGLLTNFRCPGSLG
>ABC34416.1 lipoprotein, putative [Burkholderia thailandensis E264]
MSHAVARIVRPLPSREIWTFAGLVGLACFVWLAGPLFAFAEFHPFESGWARALTIAALFVAWGARIAWRN
WRAGQLNAQLLNQLREASPRPAAPGDPARAQLDELRSRFDEASTLLKKVRFGAADGARKGLPQWLERMSR
QYLYQLPWYVFIGAPGSGKTTALVNSGLSFPLAEQFGRAAIRGVGGTRHCDWWFTNDAVLIDTAGRYTTH
ESNRALDEAEWNGFVDLLKKYRARQPLNGAMLTISVADLLGASEAERTQHAMVLRKRLLELRSQLGIRFP
VYLLVTKADLLAGFAEYFGGFGRAECAQVWGFTFPLAESEAPGFDLRAAFDREYRLLHKRLNDGLPELLA
SQTDAHQREMSYLLPQQIADLQDMLGQFVAEVFSVSSFEPMPMLRGVYLTSGTQEGTAFDRVMSGIKRFL
KIEGVPPAAQTGSTGRSFFLKSLLQDHIFREAALAGSNLRWHRRQRVLQIVGYAAIVLLCVAVLFAWLRS
YSRNRGYLDQVAARVPAVDAQISRAKFTGAADVVQLLPVLDELSGLPSAGGVDLRHPPLAYRWGLFQGEK
IEEASDAVYRRALDDVLLPIAASRMEQALREARPDEVEYAYAALKAYLMLYDGAHYDPAFVQAVVDLEME
RSLPADFSSAQRSALRSHLGALFGNRVAVSPFPMNERLVADVRERLRQVPFSQRLYRQLARTLRPSTATY
DFSVARAVGPDASLVFRRQSGKSLADGVPGLYTRDGYRNVFAPRLPGAIDAYGREEVWVLNLGASETPNP
ADAAAWARDIRQLYLNDYIKNWDDYLADIRLQHTSTLAQSIQVARTLSSADSPLTRLMVALARVTPLGDA
PGGARNLASRAQDKVDEARNSLAQIFAGQPGADAGAAAASPASPEQIVDSHFAGLRAFAPGGGDQAASFD
AVLKAIDALYTYLTATDDALRGGATPPPSDAPARLRAQAGRLPTPFREVLDDLSNVANGSVASVEQRNVA
QRAGANVGDFCRQAIAGRYPFARGASRDVAPSDFAQMFAAGGLMDDFFQKNLQTLVDTTTHPWRFNNRNA
EADPAAAAMLGSFEKAAVIRDVYFGGGARTAQIKVEIVPLEMDPSISEMVLDVDGQIVRYAHGPQVPTAV
QWPGPRGSDQVRLQVTEQSGATGGFTTEGPWALHRLFDRAGVSGGRGPEQMVARFAVDGKPIVLQVTASS
VRNPFRLPQMESFTCPPKQ
>ABC33968.1 lipoprotein, putative [Burkholderia thailandensis E264]
MKTLCSMLARIAALIALAALSWATALYFDWPWWGAPAVFCAALAVWPLFGVARRALRAVRARAQLARLDG
AKRLPADRDAPLRRVVARWRAALDALERAAPAPGLRGRPRDALPWYLVIGRAGAGKTTALARARIASPLR
RARHDASLAPTEDCDWWCFDDAVVLDLAGRFAEPDATDDDRRAWGALLEQLGRARARRGINGVVVAIDAP
RLVTADRDALTIDGCAVRERLEQLIRLFDRRFPVYVLVTQCDRLYGFDEWAAQLAPEQRERAFGYLGDHD
ADAFVAHALEHVDARLAALRIALAARGEPPSPRALMLPHELARLRPALEALARAAFGPNVYQETPYLRGL
LFSSGRQAGGAPSLTLPDWLDAAPARTPGDAGLFLHDVFARVLPGERDASRPVERPSRSRLTPRRLALAA
WLFACVAAGLLMSASFVGDIRTVELIRRDYPAHPRFTGELAHDAATLARIARVIADVERCDERRLVRRLA
RPIADATPVGRLEAQLKRRYIAHYRRAIEPAADRLLFGEPDGASGARAADDGDIAVRIRNLVRYVNLMQA
RRRGADRETLARMPAPALARARDGGGASRADGARSAGGMSDTGDSGDTSDRTGRLSALIGALAVDRIAWS
APDDATLAARIAAAQAQLERLAYRDPDGAWLLALPDASAPRDVTLADFWPAAAPRTPPPEPRDARVPAAL
TAAHRPAIDAFLDEMAQAVANRPKFAFHRDAFDTWYRARRIDAWRDFVARFPQGEQGLATQAQWRAVIDT
IADRRDPFAALLARVDREFESVRDDALPPWLRFVRTASRMLAPARVPAASGGLGAALGSISRSGGRALRE
ALGGAPEQGRRTLERDAALRDALVDYERRVAALAADALAGPGAAYRLAADFHGFGVDPSVEASAMRAADD
ALRDVKRLAGERDVGGDVVWSLVGGPLHAVIAYVERQASCALQEDWERDVLWPLRRAATREDADDRLYGP
QGAFWAFVDGPAKPFVRVGAARASAVDTLGYRLPFTDAFLPLVDDAAARRVAQARRADEQRARQQAAAEL
DERIASLGKQIDAIRAQTVRIEIVAQPTDVNPEARARPFETVLTLQCAPQARTLANYNLRVSERIDWQPD
QCGDATLRIALGGVTLTRRYAGPLGIARFVQDFRYGVRRFTPGDFPDAKAQLERLGVRHVDVRYDFSGHD
ALLAHVERIDALERARRDDIARQRRIASRQDDGASDSGAAAIARAGGFAANPANPANTARAPSASSRSSP
SPAPGASAPSGTPDAGLPRRIGACWGDPARDGGMRP
>ABO11730.1 putative membrane protein [Acinetobacter baumannii ATCC 17978]
MSSYTSIPRHIFWDLASAYALGLIAYGIYWLIQRKKHAVQGEELAQAIEKDTQAEYGKNKDKEELQLISQ
QMKESIQLIRKSKLGDKKGNAALYELPWYMVIGNPAAGKSSAIYNSGLKFPFEETHQKMVSAGLSGTRNC
DWFFSTEGILLDTAGRYSVYSEDHSEWLGFLNILKKNRSKAPVNGLILIVSIAELVSQSPEHSLKLAKNL
RARIQDLTERLEVVVPVYLVFSKMDLIAGFTEFFEFYEAQEYNQAWGATLPYEQNSSHNAVDLFEKHYNI
LYDGLKGVSSTHLSRRHSQNISPSVMTFPLEFKTLKPALKSFIATLFEDNPYQFQPVFRGFYFTSALQEG
VIESPMTEQIAQEFQLSQIAQSEVKDQLKTTPNHGYFLKGLFSDVILKDKDLVKQHVNTSKKRQRYIAFI
GALAGVSIILGVWVWSYRNNQQLIAEVQADLNKVVQLEKSSGQQLSTQLEALLVLQRRLQQLDEFDENRP
LKFSFGLYQGNELREKLKAEYLKGVKQIVLIPTQQNIAQYLQRVKNNEATLKANHTNVEIKQTAQTQQYL
EPSDTNPQDAYNALKAYLMMSNPQYMDASHLSDQVTRFWRSWLDANKGQMPRADMIQEAEQILSYAMTLA
NDKQFPILDADSQLVDQTRQVLLSVIRGMPARDRVYNQIKMRAAVRFPALTVSQIVGDANKNIVLGSYAL
PGVFTQKAWNEYVEKAMEEAADKPTDTKDWVLNSRQSDDLTFSGSPEQIRKQLTALYKQEYIAEWRKFLS
GIHYAKATQFAQQVKNIDVLGEPQNSPIRTLIERVAIETNWDNPVVQAELAAPQKGFIAWFKRKVLNHDD
KQLANQAVTNAQGPISQEYQMFYQLVRKRDDQQGKSLLDEYMTNLALVRSKFNELKNAGEIGPNAMTLVK
QTLNEQTSVFNQTQKIVDEKMAVGFSEIDQQLLQKLVVSPLTQAFESLITPTQDEINKLWVMQAYQPFTA
NLAKKYPFNSSASLQATSSEIGQILGENGSISRFVKESLDPFVIRRGYTLTSKHGKIWGLV
>AAK89108.1 IcmF family protein [Agrobacterium fabrum str. C58]
MNPLSYFYTIRSYVESYAALVGRRFLSLLWVIALCVVVWFYGYLIALGDFKPLGTVQARLIAIGIIVAVW
LVYIIVTIYRGRKQDKELVDSIEREALANRQAEIGEIQTRLKEALALLRRVTKKRFGYIYDLPWYVIFGA
PGSGKTTALTNSGLQFPLGDALGENAVKGIGGTRNCNWWFADEAILIDTAGRYTTQDDLDGSSKAGWEGF
LGLLRRYRRSQPINGALVTLSIPDLLNRDPEEQRQELRSIRQRLSELDEYLHARVPVYIVLTKADLLHGF
VEFFDGFNKTDRQQVWGTTFKLDESYSAENLPQRLTEEFELLQQRVDAMLIERLQQEQNAEIRGRIFRFP
AELARLKDRLHEALAELCASSPLIEAPLLRGVYFASGTQPETEKSPAASRTRRSYFLSRLFKDVIFPEAA
LVTRDKRLSRRQLLVRRIAYAVSATAVAIVFTGWIFTYFANTQALAEADRKLGAYEQLVQGIPVREVADA
DFLRILPALDNLRDVNSGFARERVWNVSFGLDQEDKIAGRQRDAYQRALNALLLPRMIVQLQKQLKDEKD
VTRTFNSLKLYGMLGGMGGLDRDFLTTQTHQMFASLYPGDGRAAAREALDQHAKALADGVLAPIELDARL
IATARETIRDQAIGTRAYDILAGLPQVRELMEWTPATAFGPLGERAFERRSKAPMAEGIEGLFTADGYRR
VVIPQVAHAARVALSEGWVRGSDDAIKGATVEQVAQAALQIYFDRFEKIWADTLSDLRVKPSQSLGDAVE
TTRALANERNIVVEAARSIAEATDLRPGANPAALASAAEGDATAAVLAATVNAADPYARLRDMLATKGAA
TTGEQPNGDKTGGSPSEQLLAHFKLLNEQLARSATTSDEVAKVFDVDSQLTKANQDLLQQARELPAPLDV
WVAGVAADVGSLAVKSARSRIAELWTADSASLCSSIVTGRYPFDRASSRDVAIADFTRLFAPTGVFQSFF
KQRMEPFVDKTTTPWSWKGTFGAAGIPSSAVAQFENADKISRAFFPNGSETPTVSINVKPVSLTNASSAV
MLEIEGERVVYYHGPIQAKSITWPSRENTASLSRIAFQPGGWQQAKTENGDWSPFRLFDGANIENQSGEL
LRVRFENGVQAAEFDIQFGSVLNPFKLDAIASFACPAQF
>WP_211708153.1 type VI secretion system membrane subunit TssM [Paraburkholderia aspalathi]
MSSFASSLPFRPFLARSCWVLVGLVAVAVLIWVVGPLIAFGTWGPLESTGARALLICALFAAWGLRVAYR
RWRAAHLNAQLLNQLRASEPAPADQSADPAHLAELHHRFNEAAALLKSMRLTSGERARAGLAGWIERFSP
RYLYQLPWYVFIGAPGSGKTTALVNSGLSFPLAEQFGRAAIRGVGGTRHCDWWFTNEAVLIDTAGRYTTH
ESNRALDEQEWRGFVGLLRKYRPRQPLNGALLTISVADLLGAPDAQRTEHAMSLRKRLQELREQLGIQFP
VYVLVTKADLLAGFAEYFAALGRAQRAQVWGFTFRLGETHKPDFDLRAAFDREYQLLHRRLNDALPELLA
AESDVRQRELIYSLPQQFALLQDVLGQLIAEVFSQSKFDSLPLLRGVYLTSGTQEGTVFDRVMGSIKRFL
QIEGVPPATHSGVNGRSFFLKDLLQAHIFSETSLAGMNLRWHRRQRVLTVAGYGAAAVLLCVALALWIRS
YANNSDYLQQMSERVSVLDRQLQRTSITDATGMEQVLPVLDELRGLARTDHVDPSSPPLAYRWGLFQGDK
TQAAASGVYHRALDELLLPLAARRLEQTLRDAREDDPAFAYAALKAYLMLYDSAHYDPAFVQAVLDLEFE
RSLPRPLTAAQRAALSAHLASLFADRVVLSPFAMDERLVADTRDRLQRLTFAQRLYAQLTHTLRTSTVSY
GFDVAHAAGPSAALVFRRASGQSLNDGLPGLYTYRGYWDVFDKRLDDSIDAFAAEEKWVLNLKESEVPNR
AAQESWSRDIRSLYLNDYVREWDAYLGDIRLQTGDSLAQSIQAARVLSAPDSPLTRLIDAAARQTALTRS
DAGTAGAGLADRAQDKVESARHALAGIFADAPASDGAAVPTDKPEAVVDNHFAGLRQFAHSSERQDSAPI
DAALKLIDELYTYLSATDSALRSGGMPPPSDVPDKVRAQAGRMPAPFRQMLGDLADAANGSVASLAQRNI
ARSASADIGDFCRQAIAGRYPFAHGSSRDVALGDFAQLFAPSGLMDDFFRKNLQGQVDTTTRPWRFNTGP
GNGNAEGNAAPFLASFEKAAVIRDVFFAGGAHDPGVKVQIKPLDMDPAISEWALDVGGQSVRYAHGPQAP
VTVQWPASGGSNQVRLQVVEQSGATDGWVADGPWALYRLFDHARIEQGHSPEELIASFAVDGKQFKVELT
ADSVHNPFRLGQMESFTCPGKS
>WP_038491373.1 type VI secretion system membrane subunit TssM [Collimonas arenae]
MQRIWQFLTNTRTLAIVGFVALACFLFLAADALQIDGIWVIALLAAVLLIWGLIWLYRKQRTKTASKNLS
DMLENQAEKASDKPSTVGRDETETIRKRMLEAISTIKNSKLGEKSGATALYELPWYMIIGNPAAGKSTAV
ANSGLQFPLADKNSNIVQGIGGTRNCDWFFTTDGILLDTAGRYSVHEEDRAEWFSFLGLLKKHRSRAPIN
GIIIAVSVAELAGNRPEFGINLAKNLRQRVQELTEKLEVFAPVYVMFTKADLITGFTEFFVDMDRGEKDR
VWGATLPYSRKTSSQDVLSYFDDRFDELFEGLKEISLVNMALNRGDRLPPGVLTFPLEFAAVKSSLRAFI
ATLFEENPFQFKPVFRGFYFTSALQEGSGISSSSERIAERFDLKLQALERPEVHSKHGFFLLNLFRKVIF
ADKDLVSQYASRHKTRLRYTMFFAATAFVGLALAGWSWSYIGNRQLTANVQADLDKAIKLQEKRIDLQSR
FEAMEILQDRIEQLQKYDNTRPLSLSFGLYQGDLLEQKLREEYFAGVKEIMLKPVTANIESFLSEMNAHA
AQLEPMSHPVQLTSTSLPAAGAAAAAPGQPAGGAAAPAASASGNATAPAGNGSSGVAQQYKDSSPTNVQD
GYNALKTYLMLSDRQRAESSHLNDQLTRFWRGWLESNRGNMTREQMIRSAERLMTFYLSQINDPSWPTIE
SKLTLVDQSRDNLRRVVRGMAARDRVYADIKARASTRFPSITVASIVGDQDKELIVGSYAISGTFTREAW
EKFVQGAFKEAANKELQSADWVLKTASSDDLTLEGSPEQIQKALVTQYKTEYAKEWQKFMQGANIADLGG
FDNAVKAMNRFGDPSTSPINKFVNAVYEQTSWDNPSLLNTSLGRAQSGVVAWFKQTILRQAPSGVNVNVN
VNANVSADGTAPPMGPVGKEFSGVARMVSAKDNNATLMRGYMETLSKLRTRFNQIKNQGDTGPGANQLMQ
QTLNGNGSELADALKYVDEQMLVGMSDSQKQAIRPILVRPLIQAFAVTIKPTEAEMNRTWAAQVYAPFEK
TLAEKYPFAANSKIEATSAEIGQTFGPDGSIAKFVNASMGPLVVRRGDTLAAKTWADMGITLSPTMVSSF
SRWVAPLGASSAAAAGAGGGAADAQTVFQIQALPAAGTTEYTIEIDGQQLRYRNTQAQWTNFVWPNPQGV
AGARITAVTFDGRTVEIANQPGRFGLERLINTAVRKRKDGNFELSWTNENITVPINLKIISSPQVSAKTP
DGSAQQGQGFRGMKLPETIVGTAASPVSNPPAAAPTGTTGATAAAAVGVATAGGTVQ
>WP_121280956.1 type VI secretion system membrane subunit TssM [Trinickia fusca]
MSAALGFATRFMRLLVDRRIWIVVGLLALAAAIWLIGPLVAIGIYRPLDSVGARLLVILLIVAIWAARVA
YLRWRAARMNAQLLSQLRGAAPDTIQPESEEAPHVQELRNRFDEAARLLKTARLGNVDARGGPGRWFERL
TRQYLYQLPWYVFIGAPGSGKTTALVNSGLSFPLAEQFGRAAIRGVGGTRHCDWWFTNEAVLIDTAGRYA
THESNRALDEDEWKGFLGLLKRYRGRQPLNGALLTISVSDLLGTSEVERTEHAMALRKRLQELRTELGIQ
FPVYVLVTKADLLAGFSEYFASLGRAERTQVWGFTFALREAGAAGFDLRAAFDREYRLLHRRLNDSLPEL
LAAEPDAYRRDLIYSLPQQFAGLHDVLGQFVEQVFSRSKFDSMPLLRGVYLTSGTQEGTVFDRVMGGMKR
FLRIDPVPPVAQAAPGGKSFFLRALLQDLIFNEAALAGTDLRWYQRRRVIATSSYAVLAVLGIVLLFGWF
GSYWRNRAYVNEVASRVPVIDQQLRQVTITDADNIAHVLPVLDAIRNIASTGNLDPQSPAMRYRWGLFQG
DKLQAAADNVYHRALDELLLPLAARKLETALRNAPANDPAYAYQALKAYLMLYDSAHYDPVFIQAVLDLE
NGPSLPANFTPAQRNALRGHVAALFADRVVLSPFARDEALVAGVRDALLRLTFAQRLYVQLTRTLRPAAA
QYEVDASHMAGTAASLVFRRQSGASLNAGVPGLYTYDGYWNVFDRRVDQAVDLFGHEEVWVLGLKESAVP
TAAAATTLANNVRALYFDDYIKVWDDYLSDLRLQDTSALPQAMQIARVLSSHDSPLLRFADALAHQVTLV
PGGDSAHGLAARAQDKVNSARESLAQIFGEQQAASAVSATDANEPESVVDAHFAGVRQLTQHEASEAGSP
MSDVVKQIDAVYTYLNAADSALRSGATPPPSDAPDRLRAEAGRMPVPFRQMLDDLGNAAQGSVLRVMDRN
LAQSASANIGEFCRQAIVGRYPFARASALDVTPGDFARLFAPGGMMDDFFQKNLQAHVDTSVQPWRFNGV
GSAPFLASFENAAVIRDTFFGGGAHDPSIKVEIRPLDMDPGLSEWVLDVDGQVVRYAHGPQAPITVRWPG
PGGTNQVRLQITELSGATDGFVVTGPWALLRLFDRASMAAGRASEQMVAGFSLDHKSFAMQVTADSVRNP
LRLPQLEAFSCPAKS
>WP_156862728.1 type VI secretion system membrane subunit TssM [Casimicrobium huifangae]
MMYYLRMIFRKLFNRTTLTILLLLLLSALIWWIAPIIQLRDFFPFAPAWVRWTIIGVIWALWLIRVLLRW
WRERNVNAALLSQLSKMQSNAKPGDPAAGSEEVAELNKRFKDAADILKKTRFTSTEKGGFLSGLSKQYVY
QLPWYAFIGAPGSGKTTALVNAGLTFPLAEQFGKAAIRGIGGTRNCDWWFTNEAVLIDTAGRYTTQESNE
SVDKAEWQGFLALLRKFRPRQPLNGVLLTVSVADLLQMTAQEREVHAATLKARLNELREGLGVQFPVYVL
VTKTDLLSGFSEYFLNYTREDRAQVWGFTLPYDPKATEPIAVRESFAREFDLLYKRLNDGMQQRLLDEPD
LSRRALAYTLPQQLAGIRDVLSRLLGAVFSESKFSEQPMLRGVYFTSGTQEGTPFDRVLGAMQRTFRVAA
RVRAAEVGAGTGKSYFLQDLLQKVIFKEHFIAGRNMAMERRMRWLRWAGIAACGIAFLWANIGWWMSYGN
NSDYIAEVNTKTDALRETVAGISPAPSEDAPALFAALNQARDAAHSSKFDFDNPPWRYRYGLFQGPKLDT
AAQAVYQRLLEDSLMPRIAARVHSRLRAAAANKTEASYEALKAYLMMYDSGRVKDEFVKNYVGGDWLAGL
PPDVPSESRKQLLSHLEELLRIGGYKSPFPQDAELVRQVRDTLLQQEPAKRAYNFIKSQLIGIDLPEFTV
IRAAGDRAPAVFERRSNKSLSSAGIPGFFSERGYNEYFLKGLANWGAGLGLEEAWILGRSNPTASATKAA
TAAFDASGMDRRIREFYLQDFANEWQNFLNDIRLRPPRSMTETIEWANVLGAADSPLVLLTREVATQTIL
INTESGPGNRVNQIKESVKRGLDEVTAATAALANAPVNTNRPEMIVQERFRPFKELALPTGKGRIDEVAR
EILDYGLTLRNDQAALAGGSTRRSQEADAKLAARAAQLPSPLREIVEGLTSSASKLTQSTVLKNATAQTA
GAVGQTCPAVVRGYPFDRRSQQDAFPQDFAQVFGPSGALKQAFDQIASAVDKSRNPWAAKAGPEGAAAGR
PEDLRRFMQAEEIRETFFAGSRGAPGFELDVRVSSSPSGTDRVELDADGTVVVANEDSKRVVWPGPKNSE
RVRLTVGGRPVVEKSGFWALHRLLDASPSGAAPGSTIATFNAEGREIRVELRARSVRHPLTLPALRGFAC
PGR
>WII18209.1 type IVB secretion system protein IcmF [Legionella pneumophila]
MDNSLRALCDAIKKILSQLKPQTNQLSFIVITGKNAQGKSALLKQSNMEEMPVFSEEHAKLYFNQKGIIV
ELGENWLTNSKTLLLTTLKQLNKCNRHLKITGLILCVDVNDLLIAEPAQFTEQKKSHLQLIQRLGVNLGY
QAELALIFTKMDTLAGFSEFYQMDHVNDLSKPLGFSLDCVNQLSKKIETFSLQFNQLIEALGQQVINKMH
PARSTIKRSLIREFPLQLASLRAPIQSLIQGISPKLFHVHSIFFTSAEQGGVSVDRLNKKIQHEYALVVQ
DTFPQATNFRSYFVEGALQTIQEQCIQVPQATKFSQKPFIAVAVSLAGLSLLTLIYNHYKTAHILDEASK
ELLAYEALNNQGTSGAQALYHLSQAANKMNHITSNSISLPTVHQLKLNLHNNAQNRLQGEFLPSLANELE
QVITSPGNTPITRYKALKIYLMLGDSKYFSSQPILDWFQQQWQGRAPGTTQKQLALLKQTLSNPPQNIPI
KSQIISDARNYLNALPTSYLYYSIAKEYFPQEKQKIVIEGFSIPTDEVPTYFTKTGFTKIINELPKITST
LQSENWVLARQDLSQLHNMLIQAYCFDYVTWWQTFMKKSQPLRYQDYQQGRQLTKLIQQSNSFYKFANLI
QQETKPDLTEGISTFNQFIANQFTDLNLTTLSSIKELDFRISELERFIATLSVVNDGGKTAFTITRSRFL
NENSSDPVSLLYSQARQLPEPLSSWTKQIAGDTWVILIRDSRQYINNQWQKTVYREFQNSIAQRYPFDSS
QTAEIDIADFNRFFSTHGLLNTYSEQYIKPFLDTSSPEWKPKAVNDFILPISNEVIDELIRANIITNMFF
PDHSDESKIDFSLQKISLDPVVSNLILEIGGTKLMDNQTSDSLIRFTWPQNNAKLALDSIEGNHYELAEY
GTWAIFKLLEKVNVLVDEQDSSSLQILFEVNSNSGRYLLKTNNQINPFTPGILNGFTLNDHIA
